# Supplementary material for: Genome-Wide Identification and Expression Analysis of TUA and TUB Genes in Wheat (Triticum aestivum L.) during Its Development
Source: Plants (Basel). 2022 Dec 13;11(24):3495. doi: 10.3390/plants11243495 (PMC9785050; doi:10.3390/plants11243495)
Supplement: Supplementary file 1 [file plants-11-03495-s001.zip]

Archive with 1 entries (1 files):
- plants-2054671-supplementary.pdf
